# Supplementary material for: Trapping liquids may bias the results of beetle diversity assessment
Source: PeerJ. 2023 Dec 8;11:e16531. doi: 10.7717/peerj.16531 (PMC10712302; doi:10.7717/peerj.16531)
Supplement: Data S2 [file peerj-11-16531-s002.csv]

		vinegar	beer	wine	water	sum
Biphyllidae				1		1
	Diplocoelus fagi Guérin-Ménéville, 1838			1		1
Buprestidae		4	4	4		12
	Agrilus angustulus (Illiger, 1803)		1	1		2
	Agrilus hastulifer (Ratzeburg, 1839)	2				2
	Agrilus obscuricollis Kiesenwetter, 1857			1		1
	Agrilus viridis (Linnaeus, 1758)			1		1
	Anthaxia fulgurans (Schrank, 1787)			1		1
	Anthaxia quadripunctata (Linnaeus, 1758)	1	1			2
	Chrysobothris affinis (Fabricius, 1794)	1	2			3
Carabidae		1	12	8		21
	Carabus hortensis Linnaeus, 1758		12	5		17
	Carabus intricatus Linnaeus, 1761	1		1		2
	Limodromus krynickii (Sperk, 1835)			2		2
Cerambycidae		1	12	26	3	42
	Alosterna tabacicolor (DeGeer, 1775)				1	1
	Anaesthetis testacea (Fabricius, 1781)			3		3
	Leiopus linnei Wallin, Nylander & Kvamme, 2009		1			1
	Leptura maculata Poda, 1761		3	4		7
	Stictoleptura rubra (Linnaeus, 1758)	1			1	2
	Phymatodes testaceus (Linnaeus, 1758)		1	2		3
	Stenurella melanura (Linnaeus, 1758)		2	7	1	10
	Xylotrechus antilope (Schönherr, 1817)		5	10		15
Coccinellidae				1		1
	Oenopia lyncea (Olivier, 1808)			1		1
Curculionidae		12	8	14	25	59
	Brachyderes incanus (Linnaeus, 1758)	1	1	5	5	12
	Curculio pellitus (Boheman, 1843)		1			1
	Dryocoetes villosus (Fabricius, 1792)	2			4	6
	Gasterocercus depressirostris (Fabricius, 1792)		1	1		2
	Hylesinus oleiperda (Fabricius, 1792)	1				1
	Magdalis fuscicornis Desbrochers, 1870	1				1
	Platypus cylindrus (Fabricius, 1792)				1	1
	Scolytus intricatus (Ratzeburg, 1837)	4	1	1	6	12
	Sitona lineatus (Linnaeus, 1758)			1		1
	Strophosoma capitatum (De Geer, 1775)			2		2
	Xyleborinus saxesenii (Ratzeburg, 1837)		2			2
	Xyleborus dryographus (Ratzeburg, 1837	3	2	4	9	18
Dermestidae					1	1
	Anthrenus verbasci (Linnaeus, 1767)				1	1
Elateridae		3	19	44	3	69
	Agriotes pilosellus (Schönherr, 1817)			1		1
	Brachygonus megerlei (Lacordaire, 1835)			1		1
	Cardiophorus nigerrimus Erichson, 1840	3		1		4
	Melanotus crassicollis (Erichson, 1841)		16	39	2	57
	Melanotus villosus (Geoffroy in Fourcroy, 1785)		1			1
	Melanotus castanipes (Paykull, 1800)			1	1	2
	Nothodes parvulus (Panzer, 1799)		1			1
	Prosternon tessellatum (Linnaeus, 1758)		1	1		2
Erotylidae				1		1
	Triplax lepida (Faldermann, 1835)			1		1
Histeridae				1		1
	Paromalus flavicornis (Herbst, 1791)			1		1
Lampyridae		2				2
	Lamprohiza splendidula (Linnaeus, 1767)	1				1
	Lampyris noctiluca (Linnaeus, 1767)	1				1
Leiodidae		1				1
	Anisotoma humeralis (Fabricius, 1792)	1				1
Lycidae		1	2	1	1	5
	Lygistopterus sanguineus (Linnaeus, 1758)	1	2	1	1	5
Melandryidae				1		1
	Orchesia undulata Kraatz, 1853			1		1
Melasidae		1			2	3
	Dromaeolus barnabita (A. & G.B. Villa, 1838)	1			2	3
Melyridae		5	3	2	2	12
	Dasytes niger (Linnaeus, 1761)		2			2
	Dasytes plumbeus (O.F. Müller, 1776)	5	1	2	2	10
Monotomidae			1	2		3
	Rhizophagus bipustulatus (Fabricius, 1792)		1			1
	Rhizophagus parvulus (Paykull, 1800)			2		2
Mordellidae		83	12	7	16	118
	Mordella aculeata Linnaeus, 1758	1				1
	Mordella brachyura Mulsant, 1856	63	11	6	15	95
	Mordella holomelaena Apfelbeck, 1914	9		1		10
	Mordellistena neuwaldeggiana (Panzer, 1796)		1			1
	Tomoxia bucephala Costa, 1854	3				3
Mycetophagidae			1	2		3
	Litargus connexus (Fourcroy, 1785)		1	1		2
	Triphyllus bicolor (Fabricius, 1792)			1		1
Nitidulidae		128	2337	817	15	3297
	Brassicogethes aeneus (Fabricius, 1775)	2	2	1	1	6
	Brassicogethes subaeneus (Sturm, 1845)	1	1			2
	Carpophilus hemipterus (Linnaeus, 1758)		1			1
	Cryptarcha strigata (Fabricius, 1787)	52	1448	318	9	1827
	Cryptarcha undata (Olivier, 1790)	57	593	194	1	844
	Epuraea aestiva (Linnaeus, 1758)		1			1
	Epuraea guttata (Olivier, 1790)		1			1
	Epuraea longula Erichson, 1845		1			1
	Epuraea marseuli Reitter, 1872		1	1		2
	Epuraea melina Erichson, 1843		4	4		8
	Epuraea neglecta (Heer, 1841)		1			1
	Epuraea pallescens (Stephens, 1835)			1		1
	Epuraea rufomarginata (Stephens, 1830)		1			1
	Epuraea unicolor (Olivier, 1790)	6	168	193		367
	Glischrochilus quadrisignatus (Say, 1835)	1				1
	Haptoncus ocularis (Fairmaire, 1849)	5	63	85	2	155
	Lamiogethes haemorrhoidalis (Förster, 1849)				1	1
	Lamiogethes morosus (Erichson, 1845)	1	1			2
	Lamiogethes ochropus (Sturm, 1845)	1				1
	Omosita discoidea (Fabricius, 1775)			1		1
	Soronia grisea (Linnaeus, 1758)	2	51	14		67
	Stelidota geminata (Say, 1825)			3		3
Oedemeridae		2	2	1		5
	Oedemera femorata (Scopoli, 1763)	1				1
	Oedemera podagrariae (Linnaeus, 1767)	1	2	1		4
Ptinidae		1	4	1	3	9
	Anitys rubens (Hoffmann, 1803)			1		1
	Bruchoptinus rufipes (Olivier, 1790)				1	1
	Dorcatoma chrysomelina Sturm, 1837	1				1
	Gastrallus laevigatus (Olivier, 1790)				1	1
	Oligomerus brunneus (Olivier, 1790)		3			3
	Ptinus sexpunctatus Panzer, 1795		1		1	2
Salpingidae				1		1
	Salpingus planirostris (Fabricius, 1787)			1		1	0
Scarabaeidae		2	19	28	3	52
	Amphimallon solstitiale (Linnaeus, 1758)				1	1
	Cetonia aurata (Linnaeus, 1758)			1		1
	Gnorimus nobilis (Linnaeus, 1758)		1			1
	Limarus zenkeri (Germar, 1813)				1	1
	Oxythyrea funesta (Poda, 1761)	1	2	1		4
	Protaetia cuprea obscura (Andersch, 1797)			1		1
	Protaetia marmorata (Fabricius, 1792)		6	11		17
	Protaetia metallica (Herbst, 1782)	1	10	14	1	26
Scirtidae		1				1
	Elodes minutus (Linnaeus, 1767)	1				1
Scraptiidae		4	4	3	1	12
	Anaspis brunnipes Mulsant, 1856		2			2
	Anaspis flava (Linnaeus, 1758)			1		1
	Anaspis ruficollis (Fabricius, 1792)	2	1	1	1	5
	Anaspis rufilabris (Gyllenhal, 1827)			1		1
	Anaspis septentrionalis Champion, 1891	2				2
Silphidae			1	1		2
	Phosphuga atrata (Linnaeus, 1758)			1		1
	Thanatophilus sinuatus (Fabricius, 1775)		1			1
Silvanidae				1		1
	Ahasverus advena (Waltl, 1832)			1		1
Staphylinidae		10	59	91	2	162
	Omalium rivulare (Paykull, 1789)			1	1	2
	Phloeostiba plana (Paykull, 1792			1		1
	Quedius cruentus (Olivier, 1795)	6	15			21
	Velleius dilatatus (Fabricius, 1787)	1	11	45		57
Tenebrionidae		2	3			5
	Cteniopus sulphureus (Linnaeus, 1758)	1				1
	Hymenalia rufipes (Fabricius, 1792)	1	1			2
	Lagria atripes Mulsant, 1855		1			1
	Nalassus dermestoides (Illiger, 1798)		1			1
Throscidae		2		3	8	13
	Aulonothroscus brevicollis (Bonvouloir, 1859)	1		1	7	9
	Trixagus dermestoides (Linnaeus, 1766)	1		2		3
	Trixagus meybohmi Leseigneur, 2005				1	1
Zopheridae				1		1
	Synchita undata Guérin-Méneville, 1844			1		1
